# Supplementary material for: Comparison of Glutathione Nanoparticles, CoEnzyme Q10, and Fish Oil for Prevention of Oxygen-Induced Retinopathy in Neonatal Rats
Source: Pharmaceuticals (Basel). 2024 Mar 17;17(3):381. doi: 10.3390/ph17030381 (PMC10975314; doi:10.3390/ph17030381)
Supplement: Supplementary file 1 [file pharmaceuticals-17-00381-s001.zip]

Archive with 1 entries (1 files):
- pharmaceuticals-2861470-supplementary.pdf
